# Supplementary material for: Scalable Database Indexing and Fast Image Retrieval Based on Deep Learning and Hierarchically Nested Structure Applied to Remote Sensing and Plant Biology
Source: J Imaging. 2019 Mar 1;5(3):33. doi: 10.3390/jimaging5030033 (PMC8320911; doi:10.3390/jimaging5030033)
Supplement: Supplementary file 1 [file jimaging-05-00033-s001.zip]

Archive with 5 entries (4 files):
- additional file1.7z
- __MACOSX/
- __MACOSX/._additional file1.7z
- additional file2.7z
- __MACOSX/._additional file2.7z
